# Supplementary material for: Effects of US7 and UL56 on Cell-to-Cell Spread of Human Herpes Simplex Virus 1
Source: Viruses. 2023 Nov 14;15(11):2256. doi: 10.3390/v15112256 (PMC10675736; doi:10.3390/v15112256)
Supplement: Supplementary file 1 [file viruses-15-02256-s001.zip]

Archive with 1 entries (1 files):
- viruses-2680166-supplementary.pdf
